# Supplementary material for: Bis-Oxadiazole Assemblies as NO-Releasing Anticancer Agents
Source: Pharmaceutics. 2025 Nov 19;17(11):1494. doi: 10.3390/pharmaceutics17111494 (PMC12656327; doi:10.3390/pharmaceutics17111494)
Supplement: Supplementary file 1 [file pharmaceutics-17-01494-s001.zip]

Archive with 1 entries (1 files):
- pharmaceutics-3952333-supplementary.pdf
